# Supplementary material for: Instant variable stiffness in cardiovascular catheters based on fiber jamming
Source: Sci Adv. 2025 Feb 7;11(6):eadn1207. doi: 10.1126/sciadv.adn1207 (PMC11804929; doi:10.1126/sciadv.adn1207)
Supplement: Supplementary file 2 — Movies S1 to S7 [file sciadv.adn1207_movies_s1_to_s7.zip]

Archive with 7 entries (7 files):
- adn1207_movie_s1.mp4
- adn1207_movie_s2.mp4
- adn1207_movie_s3.mp4
- adn1207_movie_s4.mp4
- adn1207_movie_s5.mp4
- adn1207_movie_s6.mp4
- adn1207_movie_s7.mp4
